# Supplementary material for: Is There Any Association Between Fat Body Mass and Bone Mineral Density in Patients with Crohn’s Disease and Ulcerative Colitis?
Source: Nutrients. 2025 Jan 28;17(3):466. doi: 10.3390/nu17030466 (PMC11820439; doi:10.3390/nu17030466)
Supplement: Supplementary file 1 [file nutrients-17-00466-s001.zip]

Archive with 1 entries (1 files):
- nutrients-3410267-supplementary.pdf
